# Supplementary material for: GRP78 Overexpression Triggers PINK1-IP3R-Mediated Neuroprotective Mitophagy
Source: Biomedicines. 2021 Aug 18;9(8):1039. doi: 10.3390/biomedicines9081039 (PMC8391647; doi:10.3390/biomedicines9081039)
Supplement: Supplementary file 1 [file biomedicines-09-01039-s001.zip]

Archive with 1 entries (1 files):
- biomedicines-1236696-supplementary.pdf
